# Supplementary material for: Molecular Characterization of Oral Epithelial Dysplasia and Oral Squamous Cell Carcinoma Using EGFR, CDKN2A, and HRAS Alterations
Source: Cancers (Basel). 2025 Dec 10;17(24):3949. doi: 10.3390/cancers17243949 (PMC12730604; doi:10.3390/cancers17243949)
Supplement: Supplementary file 1 [file cancers-17-03949-s001.zip › Supplementary_Table_S1.xlsx]

## Sheet: Supplementary Table S1
Supplementary Table S1. Correlation between genetic alterations and clinicopathological parameters in OED and OSCC
Parameters			CCND1 amplification			CDKN2A deletion			EGFR amplification			PIK3CA amplification			PTEN deletion			TP53 deletion			1p36 deletion			EGFR amplification (+) and
					p			p			p			p			p			p			p	CDKN2A deletion (−)		p
			Positive	Negative		Positive	Negative		Positive	Negative		Positive	Negative		Positive	Negative		Positive	Negative		Positive	Negative		Positive	Negative
Histology
	OED		13	53	0.505	24	42	0.006	6	60	0.007	14	52	0.66	12	54	1	27	39	0.172	29	37	0.018	2	64	<0,0001
	OSCC		13	38		7	44		15	36		13	38		13	38		14	37		11	40		15	36
Age (y)
	≥ 65		6	56	0.001	20	42	0.148	9	53	0.342	13	49	0.662	12	50	0.64	23	39	0.699	25	37	0.173	7	55	0.308
	< 65		20	35		11	44		12	43		14	41		13	42		18	37		15	40		10	45
Sex
	Male		11	39	1	13	37	1	11	39	0.341	14	36	0.375	11	39	1	19	31	0.696	18	32	0.844	10	40	0.187
	Female		15	52		18	49		10	57		13	54		14	53		22	45		22	45		7	60
Anatomical site
	Tongue		16	36	0.195	10	42	0.026	10	42	0.973	17	35	0.026	10	42	0.174	18	34	0.612	14	38	0.411	8	44	0.99
	Gingiva		5	30		12	23		7	28		4	31		8	27		11	24		16	19		5	30
	Buccal mucosa		2	13		2	13		2	13		2	13		3	12		4	11		7	8		2	13
	Mouth floor		1	5		3	3		1	5		1	5		3	3		3	3		1	5		1	5
	Palate		1	4		1	4		1	4		0	5		0	5		2	3		1	4		1	4
	Lip		1	0		0	1		0	1		1	0		1	0		1	0		0	1		0	1
	Others		0	3		3	0		0	3		2	1		0	3		2	1		1	2		0	3
Tumor size
	≥ 2 cm		9	20	0.348	3	26	0.447	12	17	0.061	8	21	0.756	7	22	1	9	20	0.546	8	21	0.312	12	17	0.061
	< 2 cm		4	18		4	18		3	19		5	17		6	16		5	17		3	19		3	19
Lymph node metastasis
	Positive		7	11	0.177	3	15	0.686	4	14	0.527	5	13	1	3	15	0.336	7	11	0.204	4	14	1	4	14	0.527
	Negative		6	27		4	29		11	22		8	25		10	23		7	26		7	26		11	22
Clinical stage
	Ⅰ/Ⅱ		9	13	0.050	3	19	1	7	15	0.766	6	16	1	4	18	0.348	8	14	0.342	6	16	0.498	7	15	0.766
	Ⅲ/Ⅳ		4	25		4	25		8	21		7	22		9	20		6	23		5	24		8	21
OED, oral epithelial dysplasia; OSCC, oral squamous cell carcinoma
