# Supplementary material for: Molecular Characterization of Oral Epithelial Dysplasia and Oral Squamous Cell Carcinoma Using EGFR, CDKN2A, and HRAS Alterations
Source: Cancers (Basel). 2025 Dec 10;17(24):3949. doi: 10.3390/cancers17243949 (PMC12730604; doi:10.3390/cancers17243949)
Supplement: Supplementary file 1 [file cancers-17-03949-s001.zip › Supplementary_Table_S2.xlsx]

## Sheet: Supplementary Table S2
Supplementary Table S2. Clinicopathological features stratified by HRAS expression in 36 EGFR-negative OSCC cases
Parameters		HRAS		p
		High （％）	Low （％）
Sex	Male	11 (47.8)	8 (61.5)	0.32
	Female	12 (52.2)	5 (38.5)
Age (y)	Average (range)	57.3 (26-86)	60.5 (34-80)	1
Anatomical site	Tongue	15(65.2)	7 (53.8)	0.35
	Gingiva	4 (17.4)	3 (23.1)
	Buccal mucosa	2 (8.7)	1 (7.7)
	Mouth floor	2 (8.7)	2 (15.4)
	Palate	0 (0)	0 (0)
	Lip	0 (0)	0 (0)
	Others	0 (0)	0 (0)
Pathological tumor size	T1	7 (30.5)	10 (76.9)	0.01
	T2	9 (39.1)	2 (15.4)
	T3	5 (21.7)	1 (7.7)
	T4a	2 (8.7)	0 (0)
	T4b	0 (0)	0 (0)
Pathological nodal stage	N0	11 (47.8)	11 (84.6)	0.08
	N1	6 (26.1)	2 (15.4)
	N2a	0 (0)	0 (0)
	N2b	5 (21.8)	0 (0)
	N2c	1 (4.3)	0 (0)
	N3	0 (0)	0 (0)
Clinical TNM stage	Ⅰ	5 (21.8)	9 (69.2)	0.004
	Ⅱ	2 (8.7)	2 (15.4)
	Ⅲ	9 (39.1)	2 (15.4)
	Ⅳ	7 (30.4)	0 (0)
Neck dissection	No	10 (43.5)	11 (84.6)	0.03
	Yes	13 (56.5)	2 (15.4)
Histopathological grade	Well differentiated	17 (73.9)	12 (92.3)	0.31
	Moderately differentiated	5 (21.7)	1 (7.7)
	Poorly differentiated	1 (4.4)	0 (0)
Ki-67 LI	Average	17.99 (5.2-33.3)	16.58 (6.6-30.8)
LI, labeling index; OSCC, oral squamous cell carcinoma
